# Supplementary material for: The mechanical response of talin
Source: Nat Commun. 2016 Jul 7;7:11966. doi: 10.1038/ncomms11966 (PMC4941051; doi:10.1038/ncomms11966)
Supplement: Supplementary Data 1 — Matlab codes for kinetic simulations [file ncomms11966-s2.zip]

Archive with 1 entries (1 files):
- 86027_2_data_set_1752525_h75hr3.rar
